# Supplementary material for: In Utero Exposure to Caffeine and Acetaminophen, the Gut Microbiome, and Neurodevelopmental Outcomes: A Prospective Birth Cohort Study
Source: Int J Environ Res Public Health. 2022 Jul 30;19(15):9357. doi: 10.3390/ijerph19159357 (PMC9367926; doi:10.3390/ijerph19159357)
Supplement: Supplementary file 1 [file ijerph-19-09357-s001.zip]

Archive with 1 entries (1 files):
- ijerph-1813294-supplementary.pdf
